# Supplementary material for: Aboveground insect herbivory increases plant competitive asymmetry, while belowground herbivory mitigates the effect
Source: PeerJ. 2016 Apr 4;4:e1867. doi: 10.7717/peerj.1867 (PMC4824911; doi:10.7717/peerj.1867)
Supplement: Data S1 [file peerj-04-1867-s006.xlsx]

## Sheet: Sheet1
pot.id	block.nr	pot.nr	triplet.nr	row.nr	spec.	comm.	treatm.	nitrogen	ag.herb	bg.herb	t1	t2	t3	t4	tiller.tot	spod.alive	spod.dead	spod.tot	wght.cut1	date.cut1	wght.cut2	date.cut2	wght.cut3	date.cut3
1.13	1	13	T1	3	dg	mono	n-0	1	0	0	21	21	13	25	80				1.6	2014-07-03	0.56	2014-07-24	0.29	2014-08-13
1.14	1	14	T1	3	dg	mix	n-0	1	0	0	21	23			44				0.92	2014-07-03	0.4	2014-07-24	0.14	2014-08-13
1.14	1	14	T1	3	fr	mix	n-0	1	0	0	19	15			34				0.57	2014-07-03	0.19	2014-07-24	0.1	2014-08-13
1.15	1	15	T1	3	fr	mono	n-0	1	0	0	24	14	19	12	69				1.55	2014-07-03	0.42	2014-07-24	0.17	2014-08-13
1.25	1	25	T2	1	dg	mono	0	0	0	0	19	16	22	15	72				1.38	2014-07-03	0.62	2014-07-24	0.31	2014-08-13
1.26	1	26	T2	1	dg	mix	0	0	0	0	13	13			26				0.55	2014-07-03	0.23	2014-07-24	0.1	2014-08-13
1.26	1	26	T2	1	fr	mix	0	0	0	0	15	19			34				0.74	2014-07-03	0.36	2014-07-24	0.13	2014-08-13
1.27	1	27	T2	1	fr	mono	0	0	0	0	17	29	21	27	94				1.39	2014-07-03	0.57	2014-07-24	0.17	2014-08-13
1.70	1	70	T3	2	dg	mono	n-agbg	1	1	1	9	13	15	17	54				1.3	2014-07-03	0.4	2014-07-24	0.13	2014-08-13
1.71	1	71	T3	2	dg	mix	n-agbg	1	1	1	14	16			30	2		2	0.76	2014-07-03	0.29	2014-07-24	0.09	2014-08-13
1.71	1	71	T3	2	fr	mix	n-agbg	1	1	1	11	15			26				0.12	2014-07-03	0.05	2014-07-24	0.02	2014-08-13
1.72	1	72	T3	2	fr	mono	n-agbg	1	1	1	21	20	16	22	79	2		2	0.67	2014-07-03	0.27	2014-07-24	0.1	2014-08-13
1.88	1	88	T4	2	dg	mono	n-ag	1	1	0	17	20	16	14	67		1	1	1.26	2014-07-03	0.54	2014-07-24	0.12	2014-08-13
1.89	1	89	T4	2	dg	mix	n-ag	1	1	0	10	6			16	1	1	2	0.65	2014-07-03	0.24	2014-07-24	0.11	2014-08-13
1.89	1	89	T4	2	fr	mix	n-ag	1	1	0	9	3			12				0.06	2014-07-03	0.03	2014-07-24	0.01	2014-08-13
1.90	1	90	T4	2	fr	mono	n-ag	1	1	0	12	11	9	7	39		1	1	0.5	2014-07-03	0.18	2014-07-24	0.14	2014-08-13
1.115	1	115	T5	3	dg	mono	n-bg	1	0	1	18	20	22	14	74				1.65	2014-07-03	0.53	2014-07-24	0.21	2014-08-13
1.116	1	116	T5	3	dg	mix	n-bg	1	0	1	18	19			37				0.89	2014-07-03	0.29	2014-07-24	0.06	2014-08-13
1.116	1	116	T5	3	fr	mix	n-bg	1	0	1	16	22			38				0.66	2014-07-03	0.2	2014-07-24	0.04	2014-08-13
1.117	1	117	T5	3	fr	mono	n-bg	1	0	1	17	19	26	23	85				1.45	2014-07-03	0.29	2014-07-24	0.09	2014-08-13
1.142	1	142	T6	4	dg	mono	agbg	0	1	1	13	19	20	22	74		1	1	1.45	2014-07-03	0.48	2014-07-24	0.21	2014-08-13
1.143	1	143	T6	4	dg	mix	agbg	0	1	1	14	13			27	1	1	2	0.64	2014-07-03	0.22	2014-07-24	0.08	2014-08-13
1.143	1	143	T6	4	fr	mix	agbg	0	1	1	17	15			32				0.32	2014-07-03	0.13	2014-07-24	0.08	2014-08-13
1.144	1	144	T6	4	fr	mono	agbg	0	1	1	22	12	24	18	76	2		2	0.82	2014-07-03	0.17	2014-07-24	0.038	2014-08-13
1.157	1	157	T7	4	dg	mono	bg	0	0	1	16	19	20	18	73				1.36	2014-07-03	0.41	2014-07-24	0.19	2014-08-13
1.158	1	158	T7	4	dg	mix	bg	0	0	1	17	15			32				0.95	2014-07-03	0.14	2014-07-24	0.05	2014-08-13
1.158	1	158	T7	4	fr	mix	bg	0	0	1	29	20			49				0.44	2014-07-03	0.19	2014-07-24	0.04	2014-08-13
1.159	1	159	T7	4	fr	mono	bg	0	0	1	23	22	15	21	81				1.32	2014-07-03	0.27	2014-07-24	0.13	2014-08-13
1.172	1	172	T8	1	dg	mono	ag	0	1	0	16	13	14	12	55	1		1	1.17	2014-07-03	0.49	2014-07-24	0.16	2014-08-13
1.173	1	173	T8	1	dg	mix	ag	0	1	0	11	13			24	1	1	2	0.8	2014-07-03	0.32	2014-07-24	0.13	2014-08-13
1.173	1	173	T8	1	fr	mix	ag	0	1	0	15	16			31		1	1	0.12	2014-07-03	0.1	2014-07-24	0.03	2014-08-13
1.174	1	174	T8	1	fr	mono	ag	0	1	0	19	17	17	19	72	1	1	2	0.66	2014-07-03	0.4	2014-07-24	0.15	2014-08-13
2.1	2	1	T9	3	dg	mono	0	0	0	0	27	25	19	26	97				1.39	2014-07-03	0.55	2014-07-24	0.27	2014-08-13
2.2	2	2	T9	3	dg	mix	0	0	0	0	17	19			36				0.65	2014-07-03	0.22	2014-07-24	0.11	2014-08-13
2.2	2	2	T9	3	fr	mix	0	0	0	0	20	22			42				0.64	2014-07-03	0.22	2014-07-24	0.09	2014-08-13
2.3	2	3	T9	3	fr	mono	0	0	0	0	17	22	18	19	76				1.21	2014-07-03	0.47	2014-07-24	0.18	2014-08-13
2.28	2	28	T10	1	dg	mono	ag	0	1	0	21	13	25	18	77		1	1	1.4	2014-07-03	0.54	2014-07-24	0.26	2014-08-13
2.29	2	29	T10	1	dg	mix	ag	0	1	0	13	22			35	2		2	0.63	2014-07-03	0.17	2014-07-24	0.09	2014-08-13
2.29	2	29	T10	1	fr	mix	ag	0	1	0	14	24			38				0.16	2014-07-03	0.11	2014-07-24	0.09	2014-08-13
2.30	2	30	T10	1	fr	mono	ag	0	1	0	19	19	17	21	76	1		1	0.74	2014-07-03	0.29	2014-07-24	0.22	2014-08-13
2.61	2	61	T11	4	dg	mono	n-bg	1	0	1	17	23	16	14	70				1.67	2014-07-03	0.55	2014-07-24	0.14	2014-08-13
2.62	2	62	T11	4	dg	mix	n-bg	1	0	1	13	20			33				0.84	2014-07-03	0.23	2014-07-24	0.07	2014-08-13
2.62	2	62	T11	4	fr	mix	n-bg	1	0	1	12	22			34				0.79	2014-07-03	0.24	2014-07-24	0.06	2014-08-13
2.63	2	63	T11	4	fr	mono	n-bg	1	0	1	19	18	23	13	73				1.48	2014-07-03	0.33	2014-07-24	0.15	2014-08-13
2.85	2	85	T12	2	dg	mono	n-0	1	0	0	10	13	25	19	67				1.6	2014-07-03	0.5	2014-07-24	0.17	2014-08-13
2.86	2	86	T12	2	dg	mix	n-0	1	0	0	16	17			33				0.75	2014-07-03	0.23	2014-07-24		2014-08-13
2.86	2	86	T12	2	fr	mix	n-0	1	0	0	18	18			36				0.69	2014-07-03	0.23	2014-07-24		2014-08-13
2.87	2	87	T12	2	fr	mono	n-0	1	0	0	20	11	16	15	62				1.34	2014-07-03	0.38	2014-07-24	0.14	2014-08-13
2.109	2	109	T13	4	dg	mono	n-ag	1	1	0	27	15	15	26	83		2	2	1.65	2014-07-03	0.4	2014-07-24	0.2	2014-08-13
2.110	2	110	T13	4	dg	mix	n-ag	1	1	0	19	16			35	2		2	1.16	2014-07-03	0.33	2014-07-24	0.09	2014-08-13
2.110	2	110	T13	4	fr	mix	n-ag	1	1	0	19	16			35				0.29	2014-07-03	0.08	2014-07-24	0.04	2014-08-13
2.111	2	111	T13	4	fr	mono	n-ag	1	1	0	17	16	18	16	67	1		1	1.09	2014-07-03	0.18	2014-07-24	0.11	2014-08-13
2.121	2	121	T14	3	dg	mono	agbg	0	1	1	21	23	21	18	83		1	1	1.37	2014-07-03	0.35	2014-07-24	0.16	2014-08-13
2.122	2	122	T14	3	dg	mix	agbg	0	1	1	18	23			41	1	1	2	0.7	2014-07-03	0.16	2014-07-24	0.06	2014-08-13
2.122	2	122	T14	3	fr	mix	agbg	0	1	1	18	10			28				0.1	2014-07-03	0.03	2014-07-24	0.02	2014-08-13
2.123	2	123	T14	3	fr	mono	agbg	0	1	1	19	16	10	19	64	2		2	0.64	2014-07-03	0.14	2014-07-24	0.14	2014-08-13
2.151	2	151	T15	2	dg	mono	bg	0	0	1	18	28	17	18	81				1.92	2014-07-03	0.42	2014-07-24	0.18	2014-08-13
2.152	2	152	T15	2	dg	mix	bg	0	0	1	19	20			39				0.9	2014-07-03	0.18	2014-07-24	0.12	2014-08-13
2.152	2	152	T15	2	fr	mix	bg	0	0	1	23	18			41				0.76	2014-07-03	0.1	2014-07-24	0.1	2014-08-13
2.153	2	153	T15	2	fr	mono	bg	0	0	1	18	16	21	18	73				1.29	2014-07-03	0.11	2014-07-24	0.06	2014-08-13
2.169	2	169	T16	1	dg	mono	n-agbg	1	1	1	9	15	10	10	44		1	1	1.3	2014-07-03	0.29	2014-07-24	0.16	2014-08-13
2.170	2	170	T16	1	dg	mix	n-agbg	1	1	1	10	15			25	2		2	0.91	2014-07-03	0.26	2014-07-24	0.09	2014-08-13
2.170	2	170	T16	1	fr	mix	n-agbg	1	1	1	10	7			17				0.09	2014-07-03	0.06	2014-07-24	0.03	2014-08-13
2.171	2	171	T16	1	fr	mono	n-agbg	1	1	1	13	11	12	12	48				0.28	2014-07-03	0.13	2014-07-24	0.09	2014-08-13
3.22	3	22	T17	2	dg	mono	n-agbg	1	1	1	16	23	14	20	73				1.65	2014-07-03	0.46	2014-07-24	0.25	2014-08-13
3.23	3	23	T17	2	dg	mix	n-agbg	1	1	1	16	15			31	2		2	0.95	2014-07-03	0.22	2014-07-24	0.15	2014-08-13
3.23	3	23	T17	2	fr	mix	n-agbg	1	1	1	22	10			32				0.18	2014-07-03	0.06	2014-07-24	0.04	2014-08-13
3.24	3	24	T17	2	fr	mono	n-agbg	1	1	1	15	13	14	12	54	1		1	1.17	2014-07-03	0.3	2014-07-24	0.18	2014-08-13
3.37	3	37	T18	4	dg	mono	n-0	1	0	0	16	12	17	23	68				1.66	2014-07-03	0.47	2014-07-24	0.22	2014-08-13
3.38	3	38	T18	4	dg	mix	n-0	1	0	0	19	10			29				0.81	2014-07-03	0.19	2014-07-24	0.09	2014-08-13
3.38	3	38	T18	4	fr	mix	n-0	1	0	0	12	10			22				1.73	2014-07-03	0.17	2014-07-24	0.04	2014-08-13
3.39	3	39	T18	4	fr	mono	n-0	1	0	0	20	17	10	8	55				1.55	2014-07-03	0.5	2014-07-24	0.16	2014-08-13
3.49	3	49	T19	3	dg	mono	ag	0	1	0	14	15	12	13	54		2	2	1.41	2014-07-03	0.29	2014-07-24	0.13	2014-08-13
3.50	3	50	T19	3	dg	mix	ag	0	1	0	20	13			33	1		1	0.92	2014-07-03	0.24	2014-07-24	0.151	2014-08-13
3.50	3	50	T19	3	fr	mix	ag	0	1	0	9	9			18				0.08	2014-07-03	0.02	2014-07-24	0.03	2014-08-13
3.51	3	51	T19	3	fr	mono	ag	0	1	0	15	10	17	7	49		1	1	0.46	2014-07-03	0.11	2014-07-24	0.07	2014-08-13
3.73	3	73	T20	2	dg	mono	0	0	0	0	19	16	18	17	70				1.7	2014-07-03	0.4	2014-07-24	0.16	2014-08-13
3.74	3	74	T20	2	dg	mix	0	0	0	0	10	6			16				0.69	2014-07-03	0.07	2014-07-24	0.05	2014-08-13
3.74	3	74	T20	2	fr	mix	0	0	0	0	9	16			25				0.79	2014-07-03	0.11	2014-07-24	0.08	2014-08-13
3.75	3	75	T20	2	fr	mono	0	0	0	0	16	15	26	20	77				1.58	2014-07-03	0.33	2014-07-24	0.13	2014-08-13
3.103	3	103	T21	1	dg	mono	bg	0	0	1	15	15	12	8	50				1.55	2014-07-03	0.33	2014-07-24	0.13	2014-08-13
3.104	3	104	T21	1	dg	mix	bg	0	0	1	14	10			24				0.89	2014-07-03	0.17	2014-07-24	0.05	2014-08-13
3.104	3	104	T21	1	fr	mix	bg	0	0	1	9	11			20				0.49	2014-07-03	0.1	2014-07-24	0.04	2014-08-13
3.105	3	105	T21	1	fr	mono	bg	0	0	1	21	15	12	11	59				1.03	2014-07-03	0.29	2014-07-24	0.1	2014-08-13
3.133	3	133	T22	3	dg	mono	n-ag	1	1	0	17	15	13	15	60	No Catepillars found		0	1.89	2014-07-03	0.38	2014-07-24	0.16	2014-08-13
3.134	3	134	T22	3	dg	mix	n-ag	1	1	0	22	16			38	1		1	1.25	2014-07-03	0.21	2014-07-24	0.04	2014-08-13
3.134	3	134	T22	3	fr	mix	n-ag	1	1	0	14	11			25				0.36	2014-07-03	0.05	2014-07-24	0.14	2014-08-13
3.135	3	135	T22	3	fr	mono	n-ag	1	1	0	18	10	13	12	53	1	1	2	1.1	2014-07-03	0.25	2014-07-24	0.18	2014-08-13
3.166	3	166	T23	4	dg	mono	agbg	0	1	1	16	18	19	20	73		2	2	1.86	2014-07-03	0.38	2014-07-24	0.15	2014-08-13
3.167	3	167	T23	4	dg	mix	agbg	0	1	1	16	23			39	1	1	2	1.06	2014-07-03	0.23	2014-07-24	0.05	2014-08-13
3.167	3	167	T23	4	fr	mix	agbg	0	1	1	19	14			33				0.36	2014-07-03	0.09	2014-07-24	0.03	2014-08-13
3.168	3	168	T23	4	fr	mono	agbg	0	1	1	13	12	16	8	49	1		1	0.96	2014-07-03	0.14	2014-07-24	0.09	2014-08-13
3.181	3	181	T24	1	dg	mono	n-bg	1	0	1	12	13	16	15	56		1	1	1.39	2014-07-03	0.26	2014-07-24	0.07	2014-08-13
3.182	3	182	T24	1	dg	mix	n-bg	1	0	1	6	19			25				0.85	2014-07-03	0.11	2014-07-24	0.07	2014-08-13
3.182	3	182	T24	1	fr	mix	n-bg	1	0	1	17	10			27				0.51	2014-07-03	0.05	2014-07-24	0.03	2014-08-13
3.183	3	183	T24	1	fr	mono	n-bg	1	0	1	13	18	16	12	59				1.28	2014-07-03	0.37	2014-07-24	0.09	2014-08-13
4.16	4	16	T25	2	dg	mono	n-ag	1	1	0	19	15	28	32	94		1	1	1.61	2014-07-03	0.54	2014-07-24	0.23	2014-08-13
4.17	4	17	T25	2	dg	mix	n-ag	1	1	0	22	10			32		2	2	0.76	2014-07-03	0.13	2014-07-24	0.04	2014-08-13
4.17	4	17	T25	2	fr	mix	n-ag	1	1	0	15	12			27				0.3	2014-07-03	0.04	2014-07-24	0.02	2014-08-13
4.18	4	18	T25	2	fr	mono	n-ag	1	1	0	15	14	12	9	50	1		1	0.97	2014-07-03	0.18	2014-07-24	0.14	2014-08-13
4.43	4	43	T26	1	dg	mono	n-bg	1	0	1	15	18	10	19	62				1.62	2014-07-03	0.54	2014-07-24	0.27	2014-08-13
4.44	4	44	T26	1	dg	mix	n-bg	1	0	1	18	19			37				1.1	2014-07-03	0.37	2014-07-24	0.16	2014-08-13
4.44	4	44	T26	1	fr	mix	n-bg	1	0	1	15	15			30				0.57	2014-07-03	0.23	2014-07-24	0.07	2014-08-13
4.45	4	45	T26	1	fr	mono	n-bg	1	0	1	21	16	12	21	70				1.38	2014-07-03	0.2	2014-07-24	0.15	2014-08-13
4.58	4	58	T27	3	dg	mono	agbg	0	1	1	19	9	13	18	59		2	2	1.43	2014-07-03	0.28	2014-07-24	0.14	2014-08-13
4.59	4	59	T27	3	dg	mix	agbg	0	1	1	14	20			34	2		2	0.87	2014-07-03	0.2	2014-07-24	0.1	2014-08-13
4.59	4	59	T27	3	fr	mix	agbg	0	1	1	17	11			28				0.18	2014-07-03	0.09	2014-07-24	0.03	2014-08-13
4.60	4	60	T27	3	fr	mono	agbg	0	1	1	11	13	11	10	45		1	1	0.63	2014-07-03	0.31	2014-07-24	0.19	2014-08-13
4.91	4	91	T28	3	dg	mono	n-0	1	0	0	9	8	12	13	42				1.73	2014-07-03	0.31	2014-07-24	0.19	2014-08-13
4.92	4	92	T28	3	dg	mix	n-0	1	0	0	7	8			15				0.54	2014-07-03	0.15	2014-07-24	0.06	2014-08-13
4.92	4	92	T28	3	fr	mix	n-0	1	0	0	9	4			13				0.43	2014-07-03	0.1	2014-07-24	0.05	2014-08-13
4.93	4	93	T28	3	fr	mono	n-0	1	0	0	18	12	14	10	54				1.32	2014-07-03	0.37	2014-07-24	0.13	2014-08-13
4.100	4	100	T29	1	dg	mono	ag	0	1	0	18	14	5	7	44		1	1	0.48	2014-07-03	0.18	2014-07-24	0.11	2014-08-13
4.101	4	101	T29	1	dg	mix	ag	0	1	0	9	0			9	1		1	0.28	2014-07-03	0.03	2014-07-24	0.04	2014-08-13
4.101	4	101	T29	1	fr	mix	ag	0	1	0	3	0			3				0.04	2014-07-03	0	2014-07-24	0	2014-08-13
4.102	4	102	T29	1	fr	mono	ag	0	1	0	10	9	9	8	36	1		1	0.16	2014-07-03	0.12	2014-07-24	0.18	2014-08-13
4.127	4	127	T30	4	dg	mono	bg	0	0	1	16	24	9	16	65				1.83	2014-07-03	0.36	2014-07-24	0.15	2014-08-13
4.128	4	128	T30	4	dg	mix	bg	0	0	1	16	19			35				0.93	2014-07-03	0.17	2014-07-24	0.08	2014-08-13
4.128	4	128	T30	4	fr	mix	bg	0	0	1	17	13			30				0.75	2014-07-03	0.19	2014-07-24	0.07	2014-08-13
4.129	4	129	T30	4	fr	mono	bg	0	0	1	17	18	21	18	74				1.77	2014-07-03	0.41	2014-07-24	0.12	2014-08-13
4.148	4	148	T31	4	dg	mono	0	0	0	0	14	18	16	19	67				1.82	2014-07-03	0.51	2014-07-24	0.25	2014-08-13
4.149	4	149	T31	4	dg	mix	0	0	0	0	16	14			30				0.84	2014-07-03	0.25	2014-07-24	0.1	2014-08-13
4.149	4	149	T31	4	fr	mix	0	0	0	0	20	16			36				0.87	2014-07-03	0.27	2014-07-24	0.07	2014-08-13
4.150	4	150	T31	4	fr	mono	0	0	0	0	14	20	15	18	67				1.55	2014-07-03	0.35	2014-07-24	0.2	2014-08-13
4.178	4	178	T32	2	dg	mono	n-agbg	1	1	1	23	12	14	8	57		2	2	1.32	2014-07-03	0.39	2014-07-24	0.14	2014-08-13
4.179	4	179	T32	2	dg	mix	n-agbg	1	1	1	14	10			24	1	1	2	0.84	2014-07-03	0.27	2014-07-24	0.1	2014-08-13
4.179	4	179	T32	2	fr	mix	n-agbg	1	1	1	7	5			12				0.06	2014-07-03	0.03	2014-07-24	0.01	2014-08-13
4.180	4	180	T32	2	fr	mono	n-agbg	1	1	1	13	2	12	12	39	1		1	0.22	2014-07-03	0.04	2014-07-24	0.04	2014-08-13
5.19	5	19	T33	1	dg	mono	n-bg	1	0	1	13	22	9	17	61				1.69	2014-07-03	0.67	2014-07-24	0.25	2014-08-13
5.20	5	20	T33	1	dg	mix	n-bg	1	0	1	17	14			31				0.99	2014-07-03	0.36	2014-07-24	0.14	2014-08-13
5.20	5	20	T33	1	fr	mix	n-bg	1	0	1	18	16			34				0.54	2014-07-03	0.2	2014-07-24	0.08	2014-08-13
5.21	5	21	T33	1	fr	mono	n-bg	1	0	1	20	23	24	14	81				1.58	2014-07-03	0.57	2014-07-24	0.19	2014-08-13
5.46	5	46	T34	3	dg	mono	n-agbg	1	1	1	11	18	18	14	61	1		1	1.47	2014-07-03	0.37	2014-07-24	0.15	2014-08-13
5.47	5	47	T34	3	dg	mix	n-agbg	1	1	1	20	19			39	1		1	1.47	2014-07-03	0.44	2014-07-24	0.22	2014-08-13
5.47	5	47	T34	3	fr	mix	n-agbg	1	1	1	11	11			22				0.26	2014-07-03	0.08	2014-07-24	0.04	2014-08-13
5.48	5	48	T34	3	fr	mono	n-agbg	1	1	1	15	16	18	14	63	2		2	0.66	2014-07-03	0.09	2014-07-24	0.02	2014-08-13
5.52	5	52	T35	2	dg	mono	0	0	0	0	16	26	19	14	75				1.75	2014-07-03	0.49	2014-07-24	0.15	2014-08-13
5.53	5	53	T35	2	dg	mix	0	0	0	0	16	17			33				0.92	2014-07-03	0.28	2014-07-24	0.06	2014-08-13
5.53	5	53	T35	2	fr	mix	0	0	0	0	18	16			34				0.74	2014-07-03	0.19	2014-07-24	0.07	2014-08-13
5.54	5	54	T35	2	fr	mono	0	0	0	0	20	12	18	16	66				1.73	2014-07-03	0.48	2014-07-24	0.13	2014-08-13
5.79	5	79	T36	4	dg	mono	bg	0	0	1	12	9	17	17	55				1.48	2014-07-03	0.42	2014-07-24	0.21	2014-08-13
5.80	5	80	T36	4	dg	mix	bg	0	0	1	21	15			36				0.97	2014-07-03	0.23	2014-07-24	0.11	2014-08-13
5.80	5	80	T36	4	fr	mix	bg	0	0	1	14	12			26				0.5	2014-07-03	0.18	2014-07-24	0.06	2014-08-13
5.81	5	81	T36	4	fr	mono	bg	0	0	1	15	18	11	19	63				1.3	2014-07-03	0.45	2014-07-24	0.14	2014-08-13
5.106	5	106	T37	4	dg	mono	agbg	0	1	1	7	10	13	6	36		2	2	1.35	2014-07-03	0.42	2014-07-24	0.22	2014-08-13
5.107	5	107	T37	4	dg	mix	agbg	0	1	1	2	15			17	1		1	0.53	2014-07-03	0.17	2014-07-24	0.09	2014-08-13
5.107	5	107	T37	4	fr	mix	agbg	0	1	1	14	10			24				0.32	2014-07-03	0.19	2014-07-24	0.07	2014-08-13
5.108	5	108	T37	4	fr	mono	agbg	0	1	1	15	12	13	13	53	2		2	0.55	2014-07-03	0.23	2014-07-24	0.19	2014-08-13
5.139	5	139	T38	3	dg	mono	n-0	1	0	0	19	17	13	17	66				1.97	2014-07-03	0.62	2014-07-24	0.24	2014-08-13
5.140	5	140	T38	3	dg	mix	n-0	1	0	0	17	16			33				1.05	2014-07-03	0.3	2014-07-24	0.09	2014-08-13
5.140	5	140	T38	3	fr	mix	n-0	1	0	0	21	21			42				1.03	2014-07-03	0.39	2014-07-24	0.15	2014-08-13
5.141	5	141	T38	3	fr	mono	n-0	1	0	0	10	23	18	13	64				1.95	2014-07-03	0.76	2014-07-24	0.16	2014-08-13
5.163	5	163	T39	1	dg	mono	n-ag	1	1	0	18	17	19	14	68	No Catepillars found		0	1.6	2014-07-03	0.64	2014-07-24	0.22	2014-08-13
5.164	5	164	T39	1	dg	mix	n-ag	1	1	0	16	14			30	2		2	1.12	2014-07-03	0.42	2014-07-24	0.15	2014-08-13
5.164	5	164	T39	1	fr	mix	n-ag	1	1	0	18	14			32				0.19	2014-07-03	0.1	2014-07-24	0.03	2014-08-13
5.165	5	165	T39	1	fr	mono	n-ag	1	1	0	17	19	18	19	73	No Catepillars found		0	1.34	2014-07-03	0.55	2014-07-24	0.19	2014-08-13
5.175	5	175	T40	2	dg	mono	ag	0	1	0	18	15	9	12	54		1	1	1.41	2014-07-03	0.46	2014-07-24	0.18	2014-08-13
5.176	5	176	T40	2	dg	mix	ag	0	1	0	12	12			24	No Catepillars found		0	1.09	2014-07-03	0.37	2014-07-24	0.14	2014-08-13
5.176	5	176	T40	2	fr	mix	ag	0	1	0	15	12			27				0.24	2014-07-03	0.1	2014-07-24	0.03	2014-08-13
5.177	5	177	T40	2	fr	mono	ag	0	1	0	14	19	9	18	60		1	1	0.55	2014-07-03	0.37	2014-07-24	0.12	2014-08-13
6.7	6	7	T41	2	dg	mono	bg	0	0	1	11	14	24	21	70				1.64	2014-07-03	0.48	2014-07-24	0.27	2014-08-13
6.8	6	8	T41	2	dg	mix	bg	0	0	1	13	18			31				0.83	2014-07-03	0.22	2014-07-24	0.09	2014-08-13
6.8	6	8	T41	2	fr	mix	bg	0	0	1	17	22			39				0.71	2014-07-03	0.19	2014-07-24	0.07	2014-08-13
6.9	6	9	T41	2	fr	mono	bg	0	0	1	16	14	14	12	56				1.33	2014-07-03	0.41	2014-07-24	0.18	2014-08-13
6.31	6	31	T42	3	dg	mono	n-bg	1	0	1	13	14	17	14	58				1.64	2014-07-03	0.46	2014-07-24	0.19	2014-08-13
6.32	6	32	T42	3	dg	mix	n-bg	1	0	1	11	13			24				0.71	2014-07-03	0.23	2014-07-24	0.09	2014-08-13
6.32	6	32	T42	3	fr	mix	n-bg	1	0	1	16	19			35				0.91	2014-07-03	0.31	2014-07-24	0.12	2014-08-13
6.33	6	33	T42	3	fr	mono	n-bg	1	0	1	18	23	13	17	71				1.72	2014-07-03	0.62	2014-07-24	0.21	2014-08-13
6.64	6	64	T43	3	dg	mono	n-ag	1	1	0	16	18	12	14	60				1.69	2014-07-03	0.6	2014-07-24	0.2	2014-08-13
6.65	6	65	T43	3	dg	mix	n-ag	1	1	0	16	13			29	2		2	0.92	2014-07-03	0.33	2014-07-24	0.12	2014-08-13
6.65	6	65	T43	3	fr	mix	n-ag	1	1	0	17	16			33				0.44	2014-07-03	0.09	2014-07-24	0.04	2014-08-13
6.66	6	66	T43	3	fr	mono	n-ag	1	1	0	11	5	10	18	44	2		2	0.7	2014-07-03	0.11	2014-07-24	0.14	2014-08-13
6.76	6	76	T44	1	dg	mono	ag	0	1	0	16	12	19	13	60		1	1	1.63	2014-07-03	0.5	2014-07-24	0.22	2014-08-13
6.77	6	77	T44	1	dg	mix	ag	0	1	0	5	17			22		2	2	0.74	2014-07-03	0.32	2014-07-24	0.1	2014-08-13
6.77	6	77	T44	1	fr	mix	ag	0	1	0	19	16			35				0.33	2014-07-03	0.18	2014-07-24	0.08	2014-08-13
6.78	6	78	T44	1	fr	mono	ag	0	1	0	10	16	17	17	60	1	1	2	0.63	2014-07-03	0.31	2014-07-24	0.13	2014-08-13
6.118	6	118	T45	2	dg	mono	n-agbg	1	1	1	17	18	18	17	70	1		1	1.35	2014-07-03	0.53	2014-07-24	0.23	2014-08-13
6.119	6	119	T45	2	dg	mix	n-agbg	1	1	1	21	23			44	1	1	2	1.12	2014-07-03	0.38	2014-07-24	0.1	2014-08-13
6.119	6	119	T45	2	fr	mix	n-agbg	1	1	1	18	18			36				0.29	2014-07-03	0.12	2014-07-24	0.04	2014-08-13
6.120	6	120	T45	2	fr	mono	n-agbg	1	1	1	21	21	23	21	86	1		1	1.4	2014-07-03	0.45	2014-07-24	0.15	2014-08-13
6.124	6	124	T46	1	dg	mono	agbg	0	1	1	15	13	18	19	65		1	1	1.8	2014-07-03	0.59	2014-07-24	0.21	2014-08-13
6.125	6	125	T46	1	dg	mix	agbg	0	1	1	20	17			37	1		1	1.27	2014-07-03	0.35	2014-07-24	0.09	2014-08-13
6.125	6	125	T46	1	fr	mix	agbg	0	1	1	17	15			32				0.23	2014-07-03	0.08	2014-07-24	0.03	2014-08-13
6.126	6	126	T46	1	fr	mono	agbg	0	1	1	17	16	17	18	68	1		1	1.15	2014-07-03	0.39	2014-07-24	0.21	2014-08-13
6.145	6	145	T47	4	dg	mono	0	0	0	0	18	12	19	14	63				2.03	2014-07-03	0.53	2014-07-24	0.22	2014-08-13
6.146	6	146	T47	4	dg	mix	0	0	0	0	20	15			35				0.95	2014-07-03	0.28	2014-07-24	0.07	2014-08-13
6.146	6	146	T47	4	fr	mix	0	0	0	0	17	20			37				0.93	2014-07-03	0.33	2014-07-24	0.07	2014-08-13
6.147	6	147	T47	4	fr	mono	0	0	0	0	19	18	22	21	80				1.66	2014-07-03	0.6	2014-07-24	0.14	2014-08-13
6.184	6	184	T48	4	dg	mono	n-0	1	0	0	11	10	9	13	43				1.55	2014-07-03	0.52	2014-07-24	0.21	2014-08-13
6.185	6	185	T48	4	dg	mix	n-0	1	0	0	14	12			26				0.77	2014-07-03	0.22	2014-07-24	0.1	2014-08-13
6.185	6	185	T48	4	fr	mix	n-0	1	0	0	18	19			37				0.85	2014-07-03	0.25	2014-07-24	0.13	2014-08-13
6.186	6	186	T48	4	fr	mono	n-0	1	0	0	17	16	10	21	64				1.64	2014-07-03	0.53	2014-07-24	0.19	2014-08-13
7.4	7	4	T49	2	dg	mono	ag	0	1	0	20	23	16	18	77		2	2	1.67	2014-07-03	0.48	2014-07-24	0.3	2014-08-13
7.5	7	5	T49	2	dg	mix	ag	0	1	0	21	24			45	2		2	0.88	2014-07-03	0.27	2014-07-24	0.11	2014-08-13
7.5	7	5	T49	2	fr	mix	ag	0	1	0	17	20			37				0.17	2014-07-03	0.08	2014-07-24	0.02	2014-08-13
7.6	7	6	T49	2	fr	mono	ag	0	1	0	16	20	15	16	67	2		2	0.97	2014-07-03	0.28	2014-07-24	0.19	2014-08-13
7.40	7	40	T50	1	dg	mono	n-ag	1	1	0	17	18	15	18	68	1		1	1.58	2014-07-03	0.52	2014-07-24	0.24	2014-08-13
7.41	7	41	T50	1	dg	mix	n-ag	1	1	0	13	22			35	2		2	1.07	2014-07-03	0.34	2014-07-24	0.15	2014-08-13
7.41	7	41	T50	1	fr	mix	n-ag	1	1	0	16	15			31				0.2	2014-07-03	0.12	2014-07-24	0.06	2014-08-13
7.42	7	42	T50	1	fr	mono	n-ag	1	1	0	15	11	18	19	63	No Catepillars found		0	1.15	2014-07-03	0.45	2014-07-24	0.24	2014-08-13
7.55	7	55	T51	4	dg	mono	bg	0	0	1	25	18	16	14	73				1.73	2014-07-03	0.4	2014-07-24	0.2	2014-08-13
7.56	7	56	T51	4	dg	mix	bg	0	0	1	21	14			35				1.02	2014-07-03	0.32	2014-07-24	0.11	2014-08-13
7.56	7	56	T51	4	fr	mix	bg	0	0	1	21	20			41				0.67	2014-07-03	0.19	2014-07-24	0.07	2014-08-13
7.57	7	57	T51	4	fr	mono	bg	0	0	1	16	9	17	13	55				1.33	2014-07-03	0.39	2014-07-24	0.14	2014-08-13
7.82	7	82	T52	4	dg	mono	agbg	0	1	1	15	8	9	7	39	No Catepillars found		0	0.93	2014-07-03	0.2	2014-07-24	0.16	2014-08-13
7.83	7	83	T52	4	dg	mix	agbg	0	1	1	0	12			12	1		1	0.17	2014-07-03	0.1	2014-07-24	0.1	2014-08-13
7.83	7	83	T52	4	fr	mix	agbg	0	1	1	4	5			9				0.06	2014-07-03	0.03	2014-07-24	0.03	2014-08-13
7.84	7	84	T52	4	fr	mono	agbg	0	1	1	7	11	8	12	38	2		2	0.15	2014-07-03	0.17	2014-07-24	0.17	2014-08-13
7.97	7	97	T53	3	dg	mono	0	0	0	0	13	15	16	11	55				1.63	2014-07-03	0.41	2014-07-24	0.18	2014-08-13
7.98	7	98	T53	3	dg	mix	0	0	0	0	15	11			26				0.85	2014-07-03	0.21	2014-07-24	0.1	2014-08-13
7.98	7	98	T53	3	fr	mix	0	0	0	0	16	14			30				0.49	2014-07-03	0.11	2014-07-24	0.07	2014-08-13
7.99	7	99	T53	3	fr	mono	0	0	0	0	10	13	16	14	53				0.95	2014-07-03	0.29	2014-07-24	0.16	2014-08-13
7.136	7	136	T54	1	dg	mono	n-0	1	0	0	21	18	14	19	72				1.83	2014-07-03	0.5	2014-07-24	0.23	2014-08-13
7.137	7	137	T54	1	dg	mix	n-0	1	0	0	20	21			41				1	2014-07-03	0.23	2014-07-24	0.1	2014-08-13
7.137	7	137	T54	1	fr	mix	n-0	1	0	0	20	16			36				0.86	2014-07-03	0.24	2014-07-24	0.09	2014-08-13
7.138	7	138	T54	1	fr	mono	n-0	1	0	0	22	19	15	24	80				1.48	2014-07-03	0.33	2014-07-24	0.11	2014-08-13
7.154	7	154	T55	2	dg	mono	n-bg	1	0	1	15	11	21	18	65				1.64	2014-07-03	0.45	2014-07-24	0.22	2014-08-13
7.155	7	155	T55	2	dg	mix	n-bg	1	0	1	17	13			30				1.74	2014-07-03	0.21	2014-07-24	0.1	2014-08-13
7.155	7	155	T55	2	fr	mix	n-bg	1	0	1	21	21			42				0.66	2014-07-03	0.17	2014-07-24	0.07	2014-08-13
7.156	7	156	T55	2	fr	mono	n-bg	1	0	1	15	19	20	23	77				0.79	2014-07-03	0.37	2014-07-24	0.16	2014-08-13
7.190	7	190	T56	3	dg	mono	n-agbg	1	1	1	10	10	14	18	52		1	1	1.19	2014-07-03	0.39	2014-07-24	0.2	2014-08-13
7.191	7	191	T56	3	dg	mix	n-agbg	1	1	1	9	6			15		2	2	0.28	2014-07-03	0.15	2014-07-24	0.18	2014-08-13
7.191	7	191	T56	3	fr	mix	n-agbg	1	1	1	3	6			9				0.08	2014-07-03	0.02	2014-07-24	0.01	2014-08-13
7.192	7	192	T56	3	fr	mono	n-agbg	1	1	1	10	13	11	10	44		1	1	0.38	2014-07-03	0.18	2014-07-24	0.16	2014-08-13
8.10	8	10	T57	4	dg	mono	n-0	1	0	0	17	19	22	18	76				1.63	2014-07-03	0.55	2014-07-24	0.33	2014-08-13
8.11	8	11	T57	4	dg	mix	n-0	1	0	0	25	16			41				0.87	2014-07-03	0.26	2014-07-24	0.13	2014-08-13
8.11	8	11	T57	4	fr	mix	n-0	1	0	0	20	22			42				0.85	2014-07-03	0.28	2014-07-24	0.13	2014-08-13
8.12	8	12	T57	4	fr	mono	n-0	1	0	0	23	22	18	17	80				1.72	2014-07-03	0.52	2014-07-24	0.24	2014-08-13
8.34	8	34	T58	1	dg	mono	0	0	0	0	17	16	12	19	64				1.42	2014-07-03	0.42	2014-07-24	0.21	2014-08-13
8.35	8	35	T58	1	dg	mix	0	0	0	0	15	18			33				0.7	2014-07-03	0.23	2014-07-24	0.08	2014-08-13
8.35	8	35	T58	1	fr	mix	0	0	0	0	19	19			38				0.78	2014-07-03	0.22	2014-07-24	0.11	2014-08-13
8.36	8	36	T58	1	fr	mono	0	0	0	0	18	16	17	19	70				1.34	2014-07-03	0.42	2014-07-24	0.19	2014-08-13
8.67	8	67	T59	4	dg	mono	n-bg	1	0	1	13	23	20	18	74				1.69	2014-07-03	0.55	2014-07-24	0.21	2014-08-13
8.68	8	68	T59	4	dg	mix	n-bg	1	0	1	16	19			35				1.09	2014-07-03	0.29	2014-07-24	0.13	2014-08-13
8.68	8	68	T59	4	fr	mix	n-bg	1	0	1	20	25			45				0.65	2014-07-03	0.14	2014-07-24	0.06	2014-08-13
8.69	8	69	T59	4	fr	mono	n-bg	1	0	1	20	21	13	20	74				1.78	2014-07-03	0.6	2014-07-24	0.19	2014-08-13
8.94	8	94	T60	1	dg	mono	n-agbg	1	1	1	15	15	16	17	63	No Catepillars found		0	1.41	2014-07-03	0.44	2014-07-24	0.2	2014-08-13
8.95	8	95	T60	1	dg	mix	n-agbg	1	1	1	11	8			19	2		2	0.54	2014-07-03	0.14	2014-07-24	0.12	2014-08-13
8.95	8	95	T60	1	fr	mix	n-agbg	1	1	1	10	12			22				0.04	2014-07-03	0.05	2014-07-24	0.05	2014-08-13
8.96	8	96	T60	1	fr	mono	n-agbg	1	1	1	7	6	9	6	28	1		1	0.2	2014-07-03	0.07	2014-07-24	0.08	2014-08-13
8.112	8	112	T61	2	dg	mono	n-ag	1	1	0	18	19	15	16	68	No Catepillars found		0	1.8	2014-07-03	0.5	2014-07-24	0.24	2014-08-13
8.113	8	113	T61	2	dg	mix	n-ag	1	1	0	17	18			35	2		2	1.22	2014-07-03	0.23	2014-07-24	0.14	2014-08-13
8.113	8	113	T61	2	fr	mix	n-ag	1	1	0	18	20			38				0.45	2014-07-03	0.13	2014-07-24	0.06	2014-08-13
8.114	8	114	T61	2	fr	mono	n-ag	1	1	0	18	10	17	16	61	1		1	1.07	2014-07-03	0.29	2014-07-24	0.19	2014-08-13
8.130	8	130	T62	3	dg	mono	agbg	0	1	1	19	18	16	23	76		1	1	1.67	2014-07-03	0.38	2014-07-24	0.24	2014-08-13
8.131	8	131	T62	3	dg	mix	agbg	0	1	1	14	14			28		1	1	1.2	2014-07-03	0.26	2014-07-24	0.16	2014-08-13
8.131	8	131	T62	3	fr	mix	agbg	0	1	1	10	13			23				0.12	2014-07-03	0.02	2014-07-24	0.03	2014-08-13
8.132	8	132	T62	3	fr	mono	agbg	0	1	1	20	16	19	17	72	No Catepillars found		0	0.91	2014-07-03	0.28	2014-07-24	0.16	2014-08-13
8.160	8	160	T63	3	dg	mono	ag	0	1	0	14	22	14	15	65	No Catepillars found		0	1.74	2014-07-03	0.47	2014-07-24	0.18	2014-08-13
8.161	8	161	T63	3	dg	mix	ag	0	1	0	12	17			29	2		2	0.76	2014-07-03	0.24	2014-07-24	0.1	2014-08-13
8.161	8	161	T63	3	fr	mix	ag	0	1	0	19	16			35				0.38	2014-07-03	0.11	2014-07-24	0.05	2014-08-13
8.162	8	162	T63	3	fr	mono	ag	0	1	0	17	18	16	13	64	2		2	1.2	2014-07-03	0.31	2014-07-24	0.19	2014-08-13
8.187	8	187	T64	2	dg	mono	bg	0	0	1	17	11	7	11	46				1.34	2014-07-03	0.33	2014-07-24	0.16	2014-08-13
8.188	8	188	T64	2	dg	mix	bg	0	0	1	11	10			21				0.73	2014-07-03	0.14	2014-07-24	0.09	2014-08-13
8.188	8	188	T64	2	fr	mix	bg	0	0	1	17	17			34				0.57	2014-07-03	0.21	2014-07-24	0.09	2014-08-13
8.189	8	189	T64	2	fr	mono	bg	0	0	1	18	16	26	19	79				1.33	2014-07-03	0.41	2014-07-24	0.16	2014-08-13

## Sheet: Metadata
Metadata
pot.nr	Unique ID number for the pot
triplet.nr	The "triplet" number. Within a triplet there is a monoculture of each species, and a mixture pot, all with the same treatment. There are 8 triplets within a block.
row.nr	What row in the greenhouse that the pot was placed in. 1 = closest to the front, 2-3 in the middle, 4 = closest to the back.
spec.	What species of grass. DG = Dactylis glomerata, FR = Festuca rubra.
comm.	Type of community. Mono = a monoculture of the denoted species. Mix = a 0.5:0.5 mixture of the two species.
treatm.	The treatment of the pot. Nitrogen and herbivory treatments are fully crossed, giving a total of 8 treatment combinations.
	0=control
	n=nitrogen
	ag=aboveground herbivory (2 caterpillars S. littoralis)
	bg=belowground herbivory (2 wireworms A.lineatus)
tillers	Tiller count for the species in the pot, conducted at first harvest. Total number of tillers for 4 tufts (in monoculture) or 2 tufts (in mixture).
spod.alive	Number of S. littoralis alive at the first harvest in aboveground herbivore pots.
spod.dead	Number of S. littoralis dead at the first harvest in aboveground herbivore pots.
spod.tot	Total number of S. littoralis detected in the pot at first harvest.
wght.cut1	Biomass for the species in the pot, from the first harvest, in grams.
